# Supplementary material for: Transcriptomic and Metabolomic Profiling Reveals That KguR Broadly Impacts the Physiology of Uropathogenic Escherichia coli Under in vivo Relevant Conditions
Source: Front Microbiol. 2021 Dec 16;12:793391. doi: 10.3389/fmicb.2021.793391 (PMC8716947; doi:10.3389/fmicb.2021.793391)
Supplement: Supplementary file 4 [file Table_2.XLSX]

## Sheet: Sheet1
Table S2 Oligonucleotides used in this study.
Primer	Sequence (5'-3')a
Genetic complementation
pMal-kguR-F	AACAAGGACCATAGCATATGAATAATAAATCCAGTGAAATTAC
pMal-kguR-R	TGCCTGCAGGTCGACTCTAGATTAGCTGGATGATTCTGGTCG
Transcriptional fusion assay
kguR-3'fusion-F	CAGGAACACTTAACGGCTGACATGGGAATTCAATGCCATCAGGAATGCAG
kguR-3'fusion-R	GTCATAGCTGTTTCCTGTCAGTCATCTAGATTAGCTGGATGATTCTGGTCG
kguR-internal fusion-F	CAGGAACACTTAACGGCTGACATGGGAATTCCCGGTGCCGATGTCCTTA
kguR-internalfusion-R	GTCATAGCTGTTTCCTGTCAGTCATCTAGAACGCTCTGCATTGTGTTTA
EMSA
PkguS-F	AACCATCTGACCATAACGCC
PkguS-R	CATTCATCATCCATTGAATGC
qRT-PCR
q-atoD-F	TCATGGTGGGCGGATTTATG
q-atoD-R	ACGCGGTATCATTGGCTATC
q-kpsM-F	CGAACACGCTTTGGTAAGTTC
q-kpsM-R	CATCGTGCGGTGCATAATG
q-hdeA-F	CTCCTGGACCTGTGAAGATTT
q-hdeA-R	ACCGCATCTTCTGGTTTATCT
q-gadE-F	CTGGAGAAATTAGATGCCGAGAG
q-gadE-R	TGATACTTTCTTTACGGCTGACA
q-entE-F	GCTACTGGCAGGATTTGCC
q-entE-R	GCTCCCGGTAACTCAACTG
q-sitA-F	GCTCGATCGCATTTCAGGC
q-sitA-R	GGTTATGGATGAGACTTCTGCA
q-ibpA-F	CGCTTTACCGTTCTGCTATTGG
q-ibpA-R	CGTCTACCAGTTCAACGTTATACG
q-kguS-F	CGTCCAGCGAACTCAATCA
q-kguS-R	GATGGCCTTACCTTGGGTATC
a. Italic letters indicate restriction sites.
Gene complementation
