# Supplementary material for: Transcriptomic and Metabolomic Profiling Reveals That KguR Broadly Impacts the Physiology of Uropathogenic Escherichia coli Under in vivo Relevant Conditions
Source: Front Microbiol. 2021 Dec 16;12:793391. doi: 10.3389/fmicb.2021.793391 (PMC8716947; doi:10.3389/fmicb.2021.793391)
Supplement: Supplementary file 5 [file Table_3.XLSX]

## Sheet: Group_WT-VS-R_DE_significant_an
Table S3 Differentially expressed genes in the kguR mutant.
Note: fold change indicates ΔkguR vs. WT; lfcSE, standard error of log2FoldChange;p val, P value; p adj, FDR adjusted P value.
Locus tag	log2FoldChange	lfcSE	P value	P adjusted	Regulation	Product
C_RS23835	-10.3385	0.201982	0	0	Down	2-oxoglutarate dehydrogenase E1 component
C_RS23840	-9.24561	0.230053	0	0	Down	dihydrolipoamide succinyltransferase
C_RS23850	-9.22189	0.217812	0	0	Down	succinate--CoA ligase subunit beta
C_RS23845	-8.37914	0.245742	8.1005e-255	6.4129e-252	Down	dihydrolipoyl dehydrogenase
C_RS23865	-7.97222	0.181579	0	0	Down	lactate dehydrogenase
C_RS23855	-7.26766	0.163931	0	0	Down	succinate--CoA ligase subunit alpha
C_RS23870	-5.9316	0.194202	6.91677e-205	4.10683e-202	Down	sigma-54-dependent Fis family transcriptional regulator
C_RS14060	-5.43418	0.176337	1.54766e-208	1.0502e-205	Down	thiosulfate transporter subunit
C_RS15765	-5.41809	0.20795	1.18866e-149	3.76409e-147	Down	sulfate adenylyltransferase subunit 2
C_RS15790	-5.14086	0.206908	2.84633e-136	7.95298e-134	Down	sulfite reductase subunit alpha
C_RS19380	-5.04693	0.18641	1.97615e-161	7.82226e-159	Down	30S ribosomal protein S10
C_RS08240	-5.00523	0.216271	1.6983e-118	3.66678e-116	Down	hypothetical protein
C_RS17515	-4.93831	0.260085	2.17206e-80	2.29273e-78	Down	glycosyl transferase family 1
C_RS09015	-4.84753	0.159605	1.28427e-202	6.77811e-200	Down	glutamate decarboxylase beta
C_RS19375	-4.72111	0.193593	2.35915e-131	5.89787e-129	Down	50S ribosomal protein L3
C_RS15785	-4.71814	0.23404	2.21795e-90	2.70135e-88	Down	sulfite reductase subunit beta
C_RS20450	-4.66946	0.158527	1.07767e-190	5.11891e-188	Down	glutamate decarboxylase alpha
C_RS17520	-4.57038	0.415567	3.9093e-28	1.06719e-26	Down	hypothetical protein
C_RS19370	-4.53117	0.199409	2.6513e-114	5.47552e-112	Down	50S ribosomal protein L4
C_RS22130	-4.41801	0.173235	1.82252e-143	5.4106e-141	Down	acetolactate synthase 2 catalytic subunit
C_RS14845	-4.41293	0.202667	4.06479e-105	6.43592e-103	Down	phospho-2-dehydro-3-deoxyheptonate aldolase
C_RS19360	-4.33259	0.155303	2.85107e-171	1.23114e-168	Down	50S ribosomal protein L2
C_RS15760	-4.31287	0.17386	7.61541e-136	2.00962e-133	Down	sulfate adenylyltransferase
C_RS17505	-4.285	0.476799	2.54033e-19	4.76939e-18	Down	hypothetical protein
C_RS07480	-4.27474	0.182198	9.95066e-122	2.25074e-119	Down	iron ABC transporter substrate-binding protein
C_RS17530	-4.26732	0.432366	5.63311e-23	1.28641e-21	Down	ABC transporter ATP-binding protein
C_RS21670	-4.22372	0.160939	8.31787e-152	2.82214e-149	Down	acetolactate synthase
C_RS09010	-4.1974	0.15829	6.13949e-155	2.24328e-152	Down	glutamate:gamma-aminobutyrate antiporter
C_RS14055	-4.19266	0.185403	3.17028e-113	6.27452e-111	Down	sulfate/thiosulfate transporter subunit
C_RS20410	-4.09311	0.194369	1.91344e-98	2.84026e-96	Down	acid-resistance protein HdeA
C_RS20405	-4.07352	0.200828	1.79514e-91	2.36859e-89	Down	acid stress chaperone HdeB
C_RS17535	-4.06947	0.172851	1.47275e-122	3.49778e-120	Down	polysialic acid transporter
C_RS00420	-4.04433	0.200313	1.19824e-90	1.4978e-88	Down	2-isopropylmalate synthase
C_RS19365	-4.01715	0.231883	3.0979e-67	2.53707e-65	Down	50S ribosomal protein L23
C_RS14045	-3.94446	0.201407	2.09519e-85	2.36956e-83	Down	sulfate/thiosulfate import ATP-binding protein CysA
C_RS14050	-3.93837	0.193978	1.20389e-91	1.63385e-89	Down	sulfate ABC transporter permease
C_RS05880	-3.81572	0.172116	6.77597e-109	1.23792e-106	Down	multidrug ABC transporter ATP-binding protein
C_RS05885	-3.80737	0.174424	1.25249e-105	2.05149e-103	Down	glycosyl transferase
C_RS14840	-3.79566	0.169233	2.07245e-111	3.93766e-109	Down	bifunctional chorismate mutase/prephenate dehydrogenase tyrA
C_RS16305	-3.74645	0.229398	5.87674e-60	4.04558e-58	Down	diaminopimelate decarboxylase
C_RS20355	-3.72458	0.18602	3.51174e-89	4.06848e-87	Down	hemin-degrading factor, chuS
C_RS17145	-3.61618	0.163948	8.20846e-108	1.39251e-105	Down	ligand-gated channel
C_RS20420	-3.58039	0.227403	7.4716e-56	4.6091e-54	Down	transcriptional regulator GadE
C_RS15755	-3.56292	0.231947	2.99468e-53	1.77809e-51	Down	adenylyl-sulfate kinase
C_RS03175	-3.51235	0.170405	2.15025e-94	3.00402e-92	Down	2%2C3-dihydroxybenzoate-AMP ligase entE
C_RS23875	-3.5076	0.158829	4.48882e-108	7.89699e-106	Down	two-component sensor histidine kinase
C_RS00185	-3.49377	0.202706	1.43384e-66	1.13513e-64	Down	carbamoyl-phosphate synthase small subunit
C_RS23010	-3.46745	0.201765	3.40695e-66	2.61017e-64	Down	sulfate transporter subunit
C_RS03185	-3.45041	0.195677	1.37045e-69	1.20548e-67	Down	2%2C3-dihydro-2%2C3-dihydroxybenzoate dehydrogenase
C_RS07475	-3.42401	0.161512	9.61046e-100	1.47257e-97	Down	manganese transporter
C_RS07470	-3.41454	0.165658	2.14088e-94	3.00402e-92	Down	membrane protein
C_RS08090	-3.4097	0.527207	9.96438e-11	1.01351e-09	Down	anthranilate synthase component I
C_RS03180	-3.39873	0.412847	1.83488e-16	3.05813e-15	Down	isochorismatase
C_RS08085	-3.27428	0.187352	2.1571e-68	1.82968e-66	Down	bifunctional glutamine amidotransferase/anthranilate phosphoribosyltransferase
C_RS20380	-3.21565	0.171704	2.93394e-78	3.02961e-76	Down	heme utilization carrier protein, hutX
C_RS03170	-3.14684	0.156871	1.648e-89	1.957e-87	Down	isochorismate synthase EntC
C_RS03190	-3.10982	0.196053	1.15943e-56	7.44232e-55	Down	proofreading thioesterase EntH
C_RS03135	-3.10346	0.18512	4.42939e-63	3.18782e-61	Down	enterobactin synthase subunit F entF
C_RS14880	-3.09411	0.205033	1.86151e-51	1.05264e-49	Down	ribosome maturation factor RimM
C_RS09285	-3.08702	0.190636	5.62553e-59	3.81732e-57	Down	Zn-dependent oxidoreductase
C_RS20435	-3.08494	0.184057	4.71959e-63	3.34598e-61	Down	multidrug efflux RND transporter permease subunit
C_RS14010	-3.06115	0.190955	7.79543e-58	5.21525e-56	Down	cysteine synthase A
C_RS20415	-3.03916	0.173491	1.05061e-68	9.07347e-67	Down	acid-resistance protein HdeD
C_RS14380	-3.03697	0.170443	5.11934e-71	4.58809e-69	Down	IMP dehydrogenase
C_RS07465	-3.01335	0.166181	1.75251e-73	1.69886e-71	Down	membrane protein
C_RS20360	-2.99793	0.161087	2.63365e-77	2.66166e-75	Down	ligand-gated channel protein
C_RS00415	-2.9952	0.154136	4.12788e-84	4.45624e-82	Down	3-isopropylmalate dehydrogenase
C_RS20430	-2.99518	0.175676	3.52437e-65	2.65726e-63	Down	multidrug resistance protein MdtE
C_RS05570	-2.96241	0.21568	6.24406e-43	2.96593e-41	Down	3-ketoacyl-ACP reductase
C_RS20385	-2.93091	0.163281	4.78799e-72	4.54859e-70	Down	hypothetical protein
C_RS11325	-2.92719	0.436996	2.10664e-11	2.28983e-10	Down	metal-binding protein ZinT
C_RS20375	-2.90953	0.162769	1.83945e-71	1.71321e-69	Down	putative heme utilization radical SAM enzyme HutW
C_RS20220	-2.87869	0.197915	6.2784e-48	3.24157e-46	Down	nickel import ATP-binding protein NikE
C_RS02190	-2.86391	0.480817	2.5794e-09	2.28585e-08	Down	taurine ABC transporter substrate-binding protein
C_RS01875	-2.85866	0.31101	3.87245e-20	7.82728e-19	Down	50S ribosomal protein L31 type B
C_RS06240	-2.83394	0.18713	8.2789e-52	4.75839e-50	Down	dihydroorotase
C_RS19345	-2.81472	0.139315	9.02432e-91	1.15853e-88	Down	30S ribosomal protein S3
C_RS03120	-2.78433	0.142282	2.83528e-85	3.13199e-83	Down	TonB-dependent siderophore receptor
C_RS17500	-2.76505	0.182585	8.31467e-52	4.75839e-50	Down	capsular polysaccharide biosynthesis protein
C_RS24985	-2.75452	0.186082	1.4078e-49	7.59891e-48	Down	30S ribosomal protein S6
C_RS14875	-2.73712	0.165293	1.3736e-61	9.59503e-60	Down	tRNA (guanosine(37)-N1)-methyltransferase TrmD
C_RS05080	-2.73402	0.492059	2.75574e-08	2.20738e-07	Down	aliphatic sulfonate ABC transporter substrate-binding protein
C_RS17215	-2.73262	0.161825	5.67977e-64	4.21546e-62	Down	lysine 6-monooxygenase
C_RS14885	-2.73171	0.19993	1.68061e-42	7.82638e-41	Down	30S ribosomal protein S16
C_RS17210	-2.72507	0.158356	2.29499e-66	1.78708e-64	Down	TonB-dependent siderophore receptor
C_RS14040	-2.70785	0.180147	4.57603e-51	2.55719e-49	Down	cysteine synthase B
C_RS05435	-2.68156	0.147567	8.62442e-74	8.53459e-72	Down	iron uptake system component EfeO
C_RS09160	-2.67205	0.153948	1.75296e-67	1.4608e-65	Down	succinate-semialdehyde dehydrogenase
C_RS02190	-2.6496	0.214324	4.16599e-35	1.51057e-33	Down	taurine import ATP-binding protein TauB
C_RS07695	-2.64008	0.153094	1.22343e-66	9.84966e-65	Down	TonB-dependent receptor
C_RS07775	-2.6316	0.186187	2.33803e-45	1.15684e-43	Down	ribose-phosphate pyrophosphokinase
C_RS20390	-2.62512	0.207811	1.40242e-36	5.37217e-35	Down	ABC transporter iron chelate uptake transporter (FeCT) family%2C permease
C_RS22135	-2.591	0.497047	1.86036e-07	1.36369e-06	Down	acetolactate synthase isozyme 2 small subunit
C_RS17490	-2.58343	0.372984	4.31716e-12	5.08847e-11	Down	3-deoxy-manno-octulosonate cytidylyltransferase
C_RS20395	-2.5791	0.20266	4.22764e-37	1.65961e-35	Down	hemin import ATP-binding protein HmuV
C_RS11595	-2.56728	0.160612	1.64195e-57	1.08323e-55	Down	CysB family transcriptional regulator
C_RS00190	-2.56265	0.160631	2.68548e-57	1.7474e-55	Down	carbamoyl-phosphate synthase large chain carB
C_RS07700	-2.54429	0.404809	3.27487e-10	3.1553e-09	Down	molybdenum transporter
C_RS09290	-2.52599	0.200384	1.96353e-36	7.46141e-35	Down	starvation-sensing protein RspA
C_RS22140	-2.50858	0.140608	3.39871e-71	3.1046e-69	Down	branched chain amino acid aminotransferase
C_RS22145	-2.48767	0.168749	3.47124e-49	1.85263e-47	Down	dihydroxy-acid dehydratase
C_RS13280	-2.47915	0.172764	1.0671e-46	5.45024e-45	Down	4-deoxy-4-formamido-L-arabinose-phosphoundecaprenol deformylase ArnD
C_RS14325	-2.46722	0.155706	1.51323e-56	9.58381e-55	Down	uracil phosphoribosyltransferase
C_RS16710	-2.46149	0.175646	1.28127e-44	6.27425e-43	Down	transketolase
C_RS02200	-2.46087	0.290928	2.70417e-17	4.65392e-16	Down	taurine ABC transporter permease
C_RS02785	-2.43721	0.15421	2.89734e-56	1.81084e-54	Down	glutaminase 1
C_RS13275	-2.42746	0.383901	2.56299e-10	2.50498e-09	Down	bifunctional UDP-glucuronic acid oxidase/UDP-4-amino-4-deoxy-L-arabinose formyltransferase
C_RS13110	-2.42127	0.292764	1.33521e-16	2.23319e-15	Down	acetyl-CoA--acetoacetyl-CoA transferase subunit alpha
C_RS19350	-2.40852	0.179455	4.53519e-41	2.05163e-39	Down	50S ribosomal protein L22
C_RS24995	-2.39988	0.358537	2.17845e-11	2.35174e-10	Down	30S ribosomal protein S18
C_RS24990	-2.39853	0.18637	6.66152e-38	2.65901e-36	Down	primosomal replication protein N
C_RS22150	-2.38819	0.154211	4.27859e-54	2.57257e-52	Down	PLP-dependent threonine dehydratase
C_RS25265	-2.38301	0.247885	7.01894e-22	1.50859e-20	Down	arginine deiminase
C_RS17495	-2.37951	0.21215	3.39613e-29	9.8967e-28	Down	capsule polysaccharide transporter
C_RS05580	-2.37869	0.182348	6.80816e-39	2.93989e-37	Down	beta-ketoacyl-[acyl-carrier-protein] synthase II
C_RS23370	-2.37792	0.194066	1.61618e-34	5.77208e-33	Down	translation elongation factor EF-Tu 2
C_RS08810	-2.35554	0.187253	2.73927e-36	1.03266e-34	Down	hypothetical protein
C_RS20215	-2.35132	0.206419	4.63525e-30	1.41137e-28	Down	nickel import ATP-binding protein NikD
C_RS08235	-2.34079	0.159084	5.2286e-49	2.75954e-47	Down	exoribonuclease 2
C_RS18375	-2.31372	0.193606	6.4404e-33	2.16964e-31	Down	formate acetyltransferase
C_RS19295	-2.30925	0.175098	1.02489e-39	4.54975e-38	Down	50S ribosomal protein L18
C_RS19300	-2.30158	0.180486	3.03313e-37	1.20061e-35	Down	50S ribosomal protein L6
C_RS18035	-2.30132	0.16061	1.45051e-46	7.32969e-45	Down	3%2C4-dihydroxy-2-butanone-4-phosphate synthase
C_RS08075	-2.30021	0.137147	3.9179e-63	2.86308e-61	Down	tryptophan synthase subunit beta
C_RS13075	-2.29471	0.189623	1.03845e-33	3.57436e-32	Down	phosphoporin PhoE
C_RS07705	-2.29419	0.202932	1.23657e-29	3.64826e-28	Down	SAM-dependent methyltransferase
C_RS05575	-2.2753	0.321715	1.52279e-12	1.88857e-11	Down	3-hydroxy-fatty acyl-ACP dehydratase
C_RS25235	-2.26831	0.46865	1.29771e-06	8.37367e-06	Down	aspartate carbamoyltransferase catalytic subunit
C_RS02945	-2.26243	0.32052	1.68158e-12	2.08007e-11	Down	5-(carboxyamino)imidazole ribonucleotide mutase
C_RS01700	-2.25139	0.152047	1.31611e-49	7.18568e-48	Down	hypothetical protein
C_RS05265	-2.24989	0.171308	2.11376e-39	9.29664e-38	Down	cytochrome bd-II ubiquinol oxidase subunit I
C_RS17485	-2.22945	0.390354	1.12079e-08	9.35633e-08	Down	polysialic acid transporter
C_RS05270	-2.22554	0.16287	1.65303e-42	7.77415e-41	Down	cytochrome bd oxidase subunit II
C_RS26580	-2.22113	0.201703	3.34866e-28	9.24775e-27	Down	hypothetical protein
C_RS17220	-2.21611	0.145557	2.41095e-52	1.41383e-50	Down	aerobactin synthase IucC
C_RS08070	-2.20475	0.142159	3.0146e-54	1.83581e-52	Down	tryptophan synthase subunit alpha
C_RS20370	-2.19052	0.186568	7.84264e-32	2.51706e-30	Down	hemin ABC transporter substrate-binding protein
C_RS00405	-2.18466	0.381234	1.0013e-08	8.40317e-08	Down	3-isopropylmalate dehydratase small subunit
C_RS20280	-2.16796	0.19294	2.70114e-29	7.92e-28	Down	membrane protein
C_RS19290	-2.15903	0.151221	3.02856e-46	1.51428e-44	Down	30S ribosomal protein S5
C_RS19305	-2.15494	0.166243	1.99398e-38	8.38179e-37	Down	30S ribosomal protein S8
C_RS21960	-2.13078	0.143507	7.17801e-50	3.9646e-48	Down	ATP synthase subunit beta
C_RS19355	-2.1277	0.191597	1.18465e-28	3.38982e-27	Down	30S ribosomal protein S19
C_RS12910	-2.10141	0.169068	1.81067e-35	6.71927e-34	Down	50S ribosomal protein L25
C_RS23390	-2.08551	0.17721	5.66807e-32	1.83152e-30	Down	50S ribosomal protein L1
C_RS14330	-2.07029	0.464039	8.14027e-06	4.57589e-05	Down	phosphoribosylformylglycinamidine cyclo-ligase
C_RS23500	-2.06612	0.227049	9.04521e-20	1.7902e-18	Down	bifunctional phosphoribosylaminoimidazolecarboxamide formyltransferase/inosine monophosphate cyclohydrolase
C_RS15780	-2.0369	0.189522	6.08254e-27	1.61408e-25	Down	phosphoadenosine phosphosulfate reductase
C_RS05240	-2.02819	0.151309	5.70233e-41	2.55529e-39	Down	hydrogenase 2 large subunit
C_RS21665	-2.0262	0.178978	1.03325e-29	3.06747e-28	Down	acetolactate synthase isozyme 1 small subunit
C_RS10755	-2.02358	0.159482	6.85269e-37	2.66805e-35	Down	zinc ABC transporter substrate-binding protein
C_RS21875	-2.02166	0.183193	2.57188e-28	7.18612e-27	Down	adenine permease
C_RS05075	-2.01368	0.285923	1.88501e-12	2.29584e-11	Down	alkanesulfonate monooxygenase
C_RS13260	-2.00986	0.174546	1.11201e-30	3.45231e-29	Down	histidine phosphatase family protein
C_RS13285	-2.00282	0.162247	5.23315e-35	1.88314e-33	Down	4-amino-4-deoxy-L-arabinose lipid A transferase
C_RS20210	-2.00123	0.195227	1.17388e-24	2.8742e-23	Down	nickel ABC transporter permease subunit NikC
C_RS02790	-1.99883	0.13736	5.69469e-48	2.9725e-46	Down	amino acid permease
C_RS09985	-1.99652	0.147883	1.55036e-41	7.08095e-40	Down	phenylalanine--tRNA ligase subunit alpha
C_RS13115	-1.99498	0.357958	2.50079e-08	2.01335e-07	Down	succinyl-CoA--3-ketoacid-CoA transferase
C_RS18170	-1.98412	0.142727	6.19943e-44	3.00483e-42	Down	siderophore-interacting protein
C_RS05085	-1.97822	0.319882	6.24082e-10	5.85848e-09	Down	NAD(P)H-dependent FMN reductase
C_RS14320	-1.97819	0.184749	9.38932e-27	2.47774e-25	Down	uracil/xanthine transporter
C_RS21965	-1.97572	0.153347	5.53871e-38	2.24862e-36	Down	ATP synthase subunit gamma
C_RS14870	-1.97543	0.142141	6.54685e-44	3.14117e-42	Down	50S ribosomal protein L19
C_RS02535	-1.97396	0.170871	7.1843e-31	2.24509e-29	Down	trigger factor
C_RS03125	-1.97388	0.188625	1.25684e-25	3.19252e-24	Down	enterochelin esterase
C_RS20345	-1.96704	0.166313	2.82032e-32	9.23897e-31	Down	outer membrane protein slp
C_RS18890	-1.9597	0.164677	1.18e-32	3.91957e-31	Down	50S ribosomal protein L13
C_RS19280	-1.95487	0.151791	5.93134e-38	2.38761e-36	Down	50S ribosomal protein L15
C_RS19315	-1.95473	0.17976	1.53163e-27	4.11032e-26	Down	50S ribosomal protein L5
C_RS13120	-1.94296	0.225144	6.14272e-18	1.08066e-16	Down	short-chain fatty acids transporter
C_RS07045	-1.94278	0.175553	1.82133e-28	5.11912e-27	Down	adenylosuccinate lyase
C_RS09280	-1.93914	0.150017	3.20491e-38	1.32377e-36	Down	MFS transporter
C_RS20400	-1.93859	0.181716	1.43297e-26	3.76057e-25	Down	magnesium transporter ATPase
C_RS18575	-1.93152	0.167171	7.03103e-31	2.21175e-29	Down	tryptophan permease
C_RS05865	-1.92362	0.158874	9.59972e-34	3.35284e-32	Down	TonB-dependent siderophore receptor
C_RS09935	-1.92018	0.151428	7.58752e-37	2.93014e-35	Down	phospho-2-dehydro-3-deoxyheptonate aldolase Trp-sensitive
C_RS14270	-1.91348	0.226176	2.67082e-17	4.61323e-16	Down	phosphoribosylaminoimidazolesuccinocarboxamide synthase
C_RS14375	-1.91099	0.146735	9.00932e-39	3.85534e-37	Down	GMP synthase (glutamine-hydrolyzing)
C_RS19310	-1.90643	0.172043	1.5488e-28	4.37905e-27	Down	30S ribosomal protein S14
C_RS20480	-1.90145	0.145088	3.06167e-39	1.33421e-37	Down	MFS transporter
C_RS25375	-1.8967	0.250538	3.71776e-14	5.27145e-13	Down	hypothetical protein
C_RS14610	-1.8809	0.208591	1.92984e-19	3.6667e-18	Down	phosphoribosylformylglycinamidine synthase
C_RS02940	-1.86943	0.462924	5.38367e-05	0.000258308	Down	5-(carboxyamino)imidazole ribonucleotide synthase
C_RS11655	-1.8687	0.150424	1.96439e-35	7.23323e-34	Down	amidase
C_RS05335	-1.86692	0.152761	2.39684e-34	8.49626e-33	Down	molecular chaperone TorD
C_RS13270	-1.86506	0.174922	1.52954e-26	3.99193e-25	Down	undecaprenyl-phosphate 4-deoxy-4-formamido-L-arabinose transferase
C_RS23385	-1.86129	0.159193	1.39982e-31	4.46252e-30	Down	50S ribosomal protein L11
C_RS21970	-1.8611	0.162054	1.58028e-30	4.84278e-29	Down	ATP synthase subunit alpha
C_RS21830	-1.85377	0.373079	6.73563e-07	4.57715e-06	Down	membrane protein insertase YidC
C_RS20225	-1.84499	0.199257	2.05614e-20	4.228e-19	Down	nickel-responsive transcriptional regulator NikR
C_RS19475	-1.84424	0.196728	6.94509e-21	1.44479e-19	Down	elongation factor G
C_RS02710	-1.84185	0.173183	2.04226e-26	5.30094e-25	Down	DNA polymerase III subunit gamma/tau
C_RS23410	-1.83539	0.142268	4.44585e-38	1.8205e-36	Down	DNA-directed RNA polymerase subunit beta'
C_RS08080	-1.83447	0.13457	2.58192e-42	1.19069e-40	Down	bifunctional indole-3-glycerol phosphate synthase/phosphoribosylanthranilate isomerase
C_RS05730	-1.82984	0.173334	4.73098e-26	1.22131e-24	Down	3-deoxy-7-phosphoheptulonate synthase
C_RS11500	-1.82723	0.151002	1.04715e-33	3.5784e-32	Down	AraC family transcriptional regulator
C_RS22160	-1.82096	0.145278	4.84921e-36	1.81368e-34	Down	ketol-acid reductoisomerase
C_RS23700	-1.81358	0.184777	9.70546e-23	2.17457e-21	Down	maltose ABC transporter substrate-binding protein MalE
C_RS23405	-1.80578	0.214014	3.23639e-17	5.54977e-16	Down	DNA-directed RNA polymerase subunit beta
C_RS25055	-1.80128	0.176954	2.45112e-24	5.94022e-23	Down	peptidyl-prolyl cis-trans isomerase
C_RS17225	-1.7998	0.148717	1.02841e-33	3.56565e-32	Down	N(6)-hydroxylysine O-acetyltransferase
C_RS13175	-1.79418	0.384325	3.03586e-06	1.83465e-05	Down	ribonucleoside-diphosphate reductase subunit alpha
C_RS02705	-1.78703	0.194037	3.26888e-20	6.63554e-19	Down	adenine phosphoribosyltransferase
C_RS11640	-1.78524	0.164218	1.58141e-27	4.22004e-26	Down	colibactin polyketide synthase ClbO
C_RS02290	-1.78478	0.146758	4.98908e-34	1.75542e-32	Down	shikimate kinase
C_RS05875	-1.78169	0.137151	1.38146e-38	5.85889e-37	Down	enterochelin esterase
C_RS18370	-1.78062	0.256431	3.81594e-12	4.50888e-11	Down	reactive intermediate/imine deaminase
C_RS18380	-1.77868	0.168513	4.80851e-26	1.23462e-24	Down	propionate kinase
C_RS09385	-1.76185	0.481386	0.000252265	0.00104926	Down	spermidine export protein MdtI
C_RS03165	-1.76164	0.136036	2.35602e-38	9.81676e-37	Down	ferrienterobactin-binding periplasmic protein
C_RS05260	-1.75854	0.148187	1.7555e-32	5.79073e-31	Down	hydrogenase expression/formation protein
C_RS19250	-1.75578	0.167182	8.43813e-26	2.1549e-24	Down	DNA-directed RNA polymerase subunit alpha
C_RS18885	-1.74986	0.154397	8.95207e-30	2.67436e-28	Down	30S ribosomal protein S9
C_RS02730	-1.74792	0.170279	1.01295e-24	2.49302e-23	Down	adenylate kinase
C_RS05245	-1.74244	0.167659	2.67612e-25	6.7257e-24	Down	hydrogenase 1 b-type cytochrome subunit
C_RS01170	-1.73907	0.140567	3.715e-35	1.3574e-33	Down	lytic transglycosylase
C_RS07780	-1.73728	0.157558	2.85377e-28	7.92714e-27	Down	4-diphosphocytidyl-2C-methyl-D-erythritol kinase
C_RS13635	-1.73543	0.177459	1.38107e-22	3.05119e-21	Down	50S ribosomal protein L3 N(5)-glutamine methyltransferase
C_RS18720	-1.7338	0.185068	7.35986e-21	1.51997e-19	Down	UDP-N-acetylglucosamine 1-carboxyvinyltransferase
C_RS19325	-1.71479	0.175012	1.14713e-22	2.55815e-21	Down	50S ribosomal protein L14
C_RS11660	-1.70677	0.169493	7.50795e-24	1.78314e-22	Down	colibactin hybrid non-ribosomal peptide synthetase/type I polyketide synthase ClbK
C_RS13265	-1.70276	0.1648	5.03657e-25	1.25914e-23	Down	UDP-4-amino-4-deoxy-L-arabinose-oxoglutarate aminotransferase
C_RS05325	-1.69453	0.194339	2.79577e-18	4.95519e-17	Down	pentaheme c-type cytochrome TorC
C_RS06520	-1.69134	0.219143	1.18174e-14	1.72187e-13	Down	lipoprotein-releasing system ATP-binding protein LolD
C_RS21820	-1.6802	0.299704	2.06834e-08	1.67656e-07	Down	ribonuclease P protein component
C_RS03160	-1.67931	0.186226	1.92337e-19	3.6667e-18	Down	MFS transporter
C_RS21985	-1.67689	0.151054	1.2373e-28	3.51926e-27	Down	ATP synthase subunit C
C_RS13550	-1.67396	0.245834	9.80559e-12	1.11427e-10	Down	colicin V production protein
C_RS13545	-1.67352	0.189037	8.52843e-19	1.54618e-17	Down	amidophosphoribosyltransferase
C_RS05565	-1.66909	0.141694	4.97765e-32	1.61944e-30	Down	beta-ketoacyl-ACP synthase II
C_RS03845	-1.66652	0.240905	4.58915e-12	5.34276e-11	Down	protein TolR
C_RS19255	-1.66401	0.15269	1.17868e-27	3.1811e-26	Down	30S ribosomal protein S4
C_RS21980	-1.65367	0.145328	5.32609e-30	1.6114e-28	Down	ATP synthase subunit B
C_RS05090	-1.65223	0.208031	1.98556e-15	3.05224e-14	Down	dihydroorotate dehydrogenase (quinone)
C_RS25225	-1.65102	0.136592	1.23274e-33	4.18251e-32	Down	reactive intermediate/imine deaminase
C_RS26555	-1.64889	0.356052	3.63818e-06	2.17102e-05	Down	hypothetical protein
C_RS03905	-1.64807	0.145	6.17623e-30	1.85678e-28	Down	quinolinate synthase
C_RS19320	-1.64611	0.143333	1.57823e-30	4.84278e-29	Down	50S ribosomal protein L24
C_RS03145	-1.6431	0.200534	2.53453e-16	4.15139e-15	Down	iron-enterobactin transporter ATP-binding protein
C_RS20205	-1.64239	0.195442	4.33501e-17	7.40694e-16	Down	nickel ABC transporter permease subunit NikB
C_RS00435	-1.64093	0.140411	1.49145e-31	4.72293e-30	Down	acetolactate synthase 3 large subunit
C_RS08155	-1.63768	0.137113	6.97778e-33	2.33411e-31	Down	LysR family transcriptional regulator CysB
C_RS05250	-1.62748	0.177825	5.58199e-20	1.11875e-18	Down	hydrogenase 1 maturation protease
C_RS05760	-1.61558	0.497579	0.00116678	0.0040161	Down	RTX toxin-activating lysine-acyltransferase
C_RS16590	-1.61273	0.159476	4.85417e-24	1.16451e-22	Down	D-3-phosphoglycerate dehydrogenase
C_RS07710	-1.61245	0.18008	3.42661e-19	6.33323e-18	Down	iron ABC transporter ATP-binding protein
C_RS10170	-1.61174	0.179769	3.08555e-19	5.72513e-18	Down	hypothetical protein
C_RS05770	-1.61078	0.162823	4.47216e-23	1.02622e-21	Down	colicin V biosynthesis protein
C_RS05765	-1.60583	0.364119	1.03287e-05	5.69816e-05	Down	colicin V secretion protein CvaA
C_RS00945	-1.59998	0.167484	1.25923e-21	2.65838e-20	Down	30S ribosomal protein S2
C_RS24455	-1.59607	0.154535	5.25544e-25	1.30698e-23	Down	ligand-gated channel
C_RS25260	-1.59427	0.310266	2.77079e-07	1.96437e-06	Down	carbamate kinase
C_RS17230	-1.59361	0.169999	6.96543e-21	1.44479e-19	Down	aerobactin synthase IucA
C_RS05585	-1.588	0.278637	1.20379e-08	9.99652e-08	Down	hypothetical protein
C_RS08200	-1.58637	0.22995	5.2451e-12	6.06186e-11	Down	orotidine-5'-phosphate decarboxylase
C_RS16485	-1.58435	0.165393	9.76693e-22	2.08977e-20	Down	lysine--tRNA ligase
C_RS23565	-1.58221	0.14144	4.74924e-29	1.37554e-27	Down	IclR family transcriptional regulator
C_RS11110	-1.57911	0.199277	2.29555e-15	3.49484e-14	Down	hypothetical protein
C_RS13155	-1.57469	0.150535	1.31023e-25	3.31043e-24	Down	DNA gyrase subunit A
C_RS22220	-1.56739	0.176697	7.28215e-19	1.33039e-17	Down	UDP-N-acetyl-D-mannosamine dehydrogenase
C_RS21975	-1.56544	0.152173	8.04603e-25	1.99055e-23	Down	ATP synthase subunit delta
C_RS09580	-1.55934	0.160709	2.93177e-22	6.38804e-21	Down	pyridoxamine kinase
C_RS05035	-1.55535	0.176972	1.51322e-18	2.71238e-17	Down	aromatic amino acid aminotransferase
C_RS21065	-1.55192	0.154432	9.26431e-24	2.18933e-22	Down	bifunctional phosphopantothenoylcysteine decarboxylase CoaC/phosphopantothenate--cysteine ligase CoaB
C_RS00580	-1.54993	0.15537	1.94611e-23	4.55371e-22	Down	guanosine monophosphate reductase
C_RS11645	-1.54877	0.163803	3.22631e-21	6.75109e-20	Down	colibactin non-ribosomal peptide synthetase ClbN
C_RS19260	-1.54137	0.156258	5.94798e-23	1.35181e-21	Down	30S ribosomal protein S11
C_RS12535	-1.53362	0.140228	7.70116e-28	2.09032e-26	Down	methionine--tRNA ligase metG
C_RS25895	-1.53247	0.171476	4.00073e-19	7.33724e-18	Down	Trp operon repressor
C_RS25545	-1.52142	0.195422	6.95376e-15	1.02898e-13	Down	beta-aspartyl-peptidase
C_RS03590	-1.51961	0.167971	1.4711e-19	2.82904e-18	Down	glutamine--tRNA ligase
C_RS05590	-1.50988	0.156144	4.04981e-22	8.78383e-21	Down	membrane protein
C_RS00120	-1.50923	0.195083	1.02336e-14	1.49568e-13	Down	30S ribosomal protein S20
C_RS05755	-1.50443	0.181471	1.13046e-16	1.89741e-15	Down	hypothetical protein
C_RS23555	-1.50396	0.188182	1.32715e-15	2.04674e-14	Down	isocitrate lyase
C_RS00950	-1.50123	0.151657	4.21272e-23	9.71379e-22	Down	elongation factor Ts
C_RS25780	-1.493	0.354297	2.50923e-05	0.000128852	Down	peptide chain release factor 3
C_RS19245	-1.49076	0.165829	2.47797e-19	4.67077e-18	Down	50S ribosomal protein L17
C_RS07050	-1.48548	0.168875	1.4136e-18	2.54341e-17	Down	lysogenization protein HflD
C_RS02320	-1.48417	0.15084	7.61749e-23	1.71824e-21	Down	recombination-associated protein RdgC
C_RS05070	-1.48246	0.411181	0.0003117	0.00126979	Down	sulfonate ABC transporter
C_RS05595	-1.47886	0.239516	6.64289e-10	6.22361e-09	Down	membrane protein
C_RS19470	-1.4739	0.167221	1.2065e-18	2.17904e-17	Down	translation elongation factor EF-Tu 1
C_RS04335	-1.45999	0.256964	1.33382e-08	1.10377e-07	Down	glutathione ABC transporter permease
C_RS19480	-1.45994	0.16124	1.37257e-19	2.65557e-18	Down	30S ribosomal protein S7
C_RS08035	-1.45873	0.13254	3.57721e-28	9.82182e-27	Down	TonB system transport protein TonB
C_RS12085	-1.45628	0.192433	3.79911e-14	5.37076e-13	Down	histidinol dehydrogenase
C_RS11540	-1.45562	0.220457	4.03606e-11	4.24143e-10	Down	TonB-dependent siderophore receptor
C_RS04920	-1.45452	0.145182	1.26241e-23	2.96855e-22	Down	30S ribosomal protein S12 methylthiotransferase accessory protein YcaO
C_RS14835	-1.45355	0.149526	2.45261e-22	5.36862e-21	Down	bifunctional chorismate mutase/prephenate dehydratase
C_RS14580	-1.45297	0.171552	2.46289e-17	4.28524e-16	Down	serine hydroxymethyltransferase, serine to glycine
C_RS11665	-1.4525	0.161791	2.76627e-19	5.17314e-18	Down	colibactin non-ribosomal peptide synthetase ClbJ
C_RS11650	-1.45192	0.172879	4.52447e-17	7.70296e-16	Down	precolibactin export MATE transporter ClbM
C_RS22230	-1.44738	0.200287	4.95433e-13	6.37753e-12	Down	glucose-1-phosphate thymidylyltransferase
C_RS19020	-1.44429	0.150994	1.12008e-21	2.38582e-20	Down	acetyl-CoA carboxylase biotin carboxylase subunit
C_RS09585	-1.44272	0.14663	7.63262e-23	1.71824e-21	Down	tyrosine--tRNA ligase
C_RS09155	-1.4388	0.214629	2.03312e-11	2.22007e-10	Down	glutaminase 2
C_RS12135	-1.43504	0.142165	5.85995e-24	1.39873e-22	Down	phosphomannomutase/phosphoglucomutase
C_RS12080	-1.43219	0.190035	4.82874e-14	6.74604e-13	Down	ATP phosphoribosyltransferase
C_RS00865	-1.43217	0.230854	5.51147e-10	5.24639e-09	Down	iron-hydroxamate transporter substrate-binding subunit
C_RS26575	-1.42981	0.127953	5.43522e-29	1.56469e-27	Down	microcin H47
C_RS14990	-1.42916	0.318472	7.20468e-06	4.08868e-05	Down	hypothetical protein
C_RS22225	-1.42838	0.178718	1.3238e-15	2.04674e-14	Down	dTDP-glucose 4%2C6-dehydratase
C_RS11630	-1.42747	0.157006	9.74288e-20	1.92028e-18	Down	colibactin biosynthesis thioesterase ClbQ
C_RS03150	-1.42547	0.17986	2.27366e-15	3.47263e-14	Down	iron-enterobactin transporter permease
C_RS05830	-1.42395	0.220231	1.00831e-10	1.02339e-09	Down	outer membrane usher protein
C_RS05840	-1.41969	0.176648	9.22079e-16	1.43603e-14	Down	S-fimbrial adhesin protein SfaS
C_RS25000	-1.41522	0.138079	1.19129e-24	2.90187e-23	Down	50S ribosomal protein L9
C_RS19080	-1.41156	0.153755	4.28717e-20	8.62883e-19	Down	tRNA dihydrouridine synthase DusB
C_RS23710	-1.41014	0.290848	1.24478e-06	8.04453e-06	Down	maltose/maltodextrin import ATP-binding protein MalK
C_RS09920	-1.40747	0.162634	4.962e-18	8.76189e-17	Down	phosphoenolpyruvate synthase
C_RS10800	-1.40387	0.140857	2.13388e-23	4.96859e-22	Down	aspartate--tRNA ligase
C_RS23495	-1.40302	0.185654	4.11867e-14	5.78807e-13	Down	phosphoribosylamine--glycine ligase
C_RS25885	-1.40177	0.173685	6.98734e-16	1.09177e-14	Down	energy-dependent translational throttle protein EttA
C_RS09030	-1.40127	0.207763	1.53502e-11	1.70757e-10	Down	hypothetical protein
C_RS18980	-1.39778	0.171042	3.029e-16	4.9273e-15	Down	rod shape-determining protein MreC
C_RS20685	-1.39496	0.151366	3.09042e-20	6.30022e-19	Down	glycine--tRNA ligase subunit beta
C_RS10220	-1.39445	0.162203	8.18601e-18	1.43482e-16	Down	glutamate dehydrogenase
C_RS12140	-1.3891	0.199174	3.07363e-12	3.66827e-11	Down	mannose-1-phosphate guanylyltransferase/mannose-6-phosphate isomerase
C_RS09005	-1.38233	0.16931	3.2274e-16	5.23213e-15	Down	hypothetical protein
C_RS16200	-1.37959	0.17454	2.69776e-15	4.06804e-14	Down	exodeoxyribonuclease V subunit beta
C_RS13930	-1.37257	0.167313	2.33267e-16	3.83397e-15	Down	glutamate--tRNA ligase
C_RS10200	-1.36882	0.151935	2.07483e-19	3.92648e-18	Down	thiosulfate sulfurtransferase
C_RS23225	-1.36597	0.149636	6.93984e-20	1.37926e-18	Down	phosphoethanolamine transferase CptA
C_RS04840	-1.36369	0.141765	6.62266e-22	1.42989e-20	Down	cysteine/glutathione ABC transporter ATP-binding protein/permease CydC
C_RS19265	-1.36359	0.143417	1.94623e-21	4.09053e-20	Down	30S ribosomal protein S13
C_RS18585	-1.36094	0.149806	1.03966e-19	2.04065e-18	Down	DEAD/DEAH box family ATP-dependent RNA helicase
C_RS26550	-1.36021	0.409364	0.000891391	0.00317386	Down	hypothetical protein
C_RS04025	-1.35184	0.139021	2.38151e-22	5.23711e-21	Down	acyl-CoA thioesterase
C_RS01855	-1.34856	0.182492	1.4715e-13	1.99704e-12	Down	fimbrial chaperone EcpB
C_RS06550	-1.34795	0.1589	2.19389e-17	3.83124e-16	Down	spermidine/putrescine ABC transporter substrate-binding protein
C_RS17855	-1.34685	0.132585	3.04081e-24	7.33189e-23	Down	DNA topoisomerase 4 subunit A
C_RS09390	-1.34295	0.280638	1.70671e-06	1.07234e-05	Down	multidrug transporter subunit MdtJ
C_RS14385	-1.34285	0.189146	1.25157e-12	1.56447e-11	Down	exodeoxyribonuclease VII large subunit
C_RS15460	-1.34251	0.161424	9.04974e-17	1.52434e-15	Down	alanine--tRNA ligase
C_RS00870	-1.33991	0.204083	5.18485e-11	5.38907e-10	Down	Fe3+-hydroxamate ABC transporter permease FhuB
C_RS19805	-1.3391	0.172955	9.75056e-15	1.42948e-13	Down	transcription accessory protein
C_RS20200	-1.3362	0.16234	1.85801e-16	3.08586e-15	Down	nickel ABC transporter%2C nickel/metallophore periplasmic binding protein
C_RS12055	-1.33542	0.168808	2.55558e-15	3.86593e-14	Down	amino acid transporter
C_RS07330	-1.33463	0.215672	6.08484e-10	5.73472e-09	Down	hypothetical protein
C_RS02515	-1.33269	0.227752	4.87183e-09	4.24609e-08	Down	AmpG family muropeptide MFS transporter
C_RS13625	-1.33113	0.190259	2.62602e-12	3.15788e-11	Down	penicillin-insensitive murein endopeptidase
C_RS10185	-1.32827	0.163827	5.15428e-16	8.21572e-15	Down	ABC transporter substrate-binding protein
C_RS13630	-1.32741	0.133398	2.50267e-23	5.79887e-22	Down	chorismate synthase
C_RS09660	-1.3264	0.197968	2.08337e-11	2.26973e-10	Down	ribonuclease T
C_RS25380	-1.32492	0.171072	9.57213e-15	1.40767e-13	Down	helicase
C_RS04935	-1.31978	0.167549	3.3537e-15	5.04116e-14	Down	3-phosphoshikimate 1-carboxyvinyltransferase
C_RS07055	-1.31854	0.161062	2.68878e-16	4.3889e-15	Down	tRNA 2-thiouridine(34) synthase MnmA
C_RS02380	-1.31806	0.150183	1.68839e-18	3.00369e-17	Down	tRNA guanosine(34) transglycosylase Tgt
C_RS10270	-1.31423	0.191762	7.21058e-12	8.25308e-11	Down	L-asparaginase 1
C_RS21945	-1.31197	0.146226	2.90524e-19	5.41172e-18	Down	glutamine--fructose-6-phosphate aminotransferase
C_RS10330	-1.31125	0.167923	5.78143e-15	8.60872e-14	Down	aldehyde dehydrogenase
C_RS05105	-1.3111	0.146508	3.5874e-19	6.60471e-18	Down	ribosomal RNA large subunit methyltransferase K/L
C_RS19015	-1.31014	0.162172	6.54726e-16	1.02639e-14	Down	acetyl-CoA carboxylase biotin carboxyl carrier protein subunit
C_RS19485	-1.30884	0.168955	9.43329e-15	1.39156e-13	Down	30S ribosomal protein S12
C_RS12145	-1.30602	0.225348	6.80884e-09	5.84846e-08	Down	glycosyl transferase family 1
C_RS24220	-1.30545	0.144181	1.37531e-19	2.65557e-18	Down	phosphoethanolamine transferase EptA
C_RS00860	-1.30495	0.175776	1.13682e-13	1.55617e-12	Down	iron(3+)-hydroxamate import ATP-binding protein FhuC
C_RS10460	-1.30467	0.211422	6.78892e-10	6.34791e-09	Down	tRNA (adenosine(37)-N6)-threonylcarbamoyltransferase complex dimerization subunit type 1 TsaB
C_RS03250	-1.30212	0.170348	2.10764e-14	3.03373e-13	Down	nucleoside diphosphate kinase regulator
C_RS04950	-1.29904	0.158225	2.2105e-16	3.6585e-15	Down	30S ribosomal protein S1
C_RS05835	-1.29821	0.190701	9.92736e-12	1.12542e-10	Down	S-fimbrial protein subunit SfaG
C_RS25255	-1.29337	0.298772	1.49808e-05	8.00622e-05	Down	ornithine carbamoyltransferase
C_RS03860	-1.2902	0.141046	5.83274e-20	1.1641e-18	Down	hypothetical protein
C_RS17480	-1.28785	0.199602	1.10318e-10	1.11255e-09	Down	capsule polysaccharide export inner-membrane protein KpsE
C_RS13475	-1.28612	0.168701	2.46564e-14	3.50652e-13	Down	phosphate acetyltransferase
C_RS05010	-1.2845	0.177874	5.1445e-13	6.58663e-12	Down	condensin subunit E
C_RS25795	-1.28254	0.187186	7.29827e-12	8.33337e-11	Down	patatin family protein
C_RS22365	-1.28106	0.145925	1.6504e-18	2.94714e-17	Down	DNA-dependent helicase
C_RS25735	-1.28013	0.183429	2.97508e-12	3.5596e-11	Down	hypothetical protein
C_RS19680	-1.27735	0.179587	1.13799e-12	1.43001e-11	Down	phosphoglycolate phosphatase
C_RS02965	-1.27492	0.133382	1.19509e-21	2.53423e-20	Down	cysteine--tRNA ligase
C_RS19685	-1.27328	0.171644	1.18747e-13	1.62083e-12	Down	ribulose-phosphate 3-epimerase
C_RS05815	-1.27327	0.197234	1.07769e-10	1.08916e-09	Down	type-1 fimbrial protein C chain fimA
C_RS23240	-1.27305	0.179418	1.28941e-12	1.60754e-11	Down	N-acetyl-gamma-glutamyl-phosphate reductase
C_RS13940	-1.271	0.388275	0.00106239	0.00370238	Down	tRNA-Val
C_RS17755	-1.27024	0.172322	1.69006e-13	2.28063e-12	Down	biopolymer transporter ExbB
C_RS14760	-1.26965	0.299922	2.30308e-05	0.000118909	Down	DTW domain-containing protein
C_RS04325	-1.26621	0.139458	1.09033e-19	2.13131e-18	Down	glutathione-binding protein GsiB
C_RS22415	-1.26511	0.363556	0.000501753	0.00191894	Down	DNA helicase RecQ
C_RS18985	-1.26259	0.149239	2.66937e-17	4.61323e-16	Down	rod shape-determining protein
C_RS02610	-1.25791	0.346796	0.000286457	0.00118114	Down	nitrogen regulatory protein P-II 2
C_RS00440	-1.25037	0.153514	3.79356e-16	6.06714e-15	Down	acetolactate synthase small subunit
C_RS21870	-1.24897	0.152224	2.30921e-16	3.8086e-15	Down	NAD(P)H-dependent oxidoreductase
C_RS05015	-1.24724	0.138086	1.68082e-19	3.21931e-18	Down	chromosome partition protein MukB
C_RS18365	-1.24642	0.163031	2.08403e-14	3.00885e-13	Down	L-serine dehydratase
C_RS02340	-1.24268	0.231638	8.1053e-08	6.19971e-07	Down	exonuclease sbcCD subunit D
C_RS08205	-1.24026	0.402849	0.00207898	0.00672693	Down	stress response translation initiation inhibitor YciH
C_RS05605	-1.23944	0.139834	7.74666e-19	1.40983e-17	Down	acyltransferase
C_RS01860	-1.22967	0.201837	1.11233e-09	1.01024e-08	Down	common pilus major fimbrillin subunit EcpA
C_RS04350	-1.22629	0.18051	1.09478e-11	1.2352e-10	Down	30S ribosomal protein S12 methylthiotransferase RimO
C_RS04845	-1.22396	0.160211	2.17704e-14	3.11475e-13	Down	thiol reductant ABC exporter subunit CydD
C_RS05280	-1.22161	0.166152	1.94733e-13	2.59098e-12	Down	phytase AppA
C_RS23830	-1.21851	0.134296	1.15474e-19	2.24797e-18	Down	aromatic amino acid aminotransferase
C_RS28160	-1.21816	0.488356	0.0126168	0.0315587	Down	hypothetical protein
C_RS13160	-1.21687	0.165415	1.88814e-13	2.51929e-12	Down	bifunctional 3-demethylubiquinone 3-O-methyltransferase/2-octaprenyl-6-hydroxy phenol methylase
C_RS09025	-1.21606	0.178251	8.96764e-12	1.02149e-10	Down	peptidase M16
C_RS15220	-1.21462	0.193162	3.21406e-10	3.10301e-09	Down	hypothetical protein
C_RS21650	-1.21425	0.341043	0.000370272	0.00147056	Down	DNA-binding response regulator
C_RS05235	-1.21316	0.144595	4.85894e-17	8.24285e-16	Down	hydrogenase-1 small chain
C_RS01850	-1.20998	0.454404	0.00774965	0.0209034	Down	usher protein EcpC
C_RS12445	-1.20751	0.171372	1.83961e-12	2.24631e-11	Down	fructose-bisphosphate aldolase
C_RS11265	-1.20281	0.166404	4.89173e-13	6.31406e-12	Down	DNA cytosine methyltransferase
C_RS20690	-1.19921	0.149882	1.23413e-15	1.91573e-14	Down	glycine--tRNA ligase subunit alpha
C_RS25295	-1.19907	0.14714	3.6639e-16	5.8995e-15	Down	valine--tRNA ligase
C_RS07770	-1.19842	0.180162	2.89362e-11	3.0887e-10	Down	sodium-independent anion transporter
C_RS12100	-1.1982	0.16976	1.6863e-12	2.0805e-11	Down	imidazole glycerol phosphate synthase subunit HisH
C_RS20660	-1.19606	0.167449	9.14486e-13	1.15527e-11	Down	bifunctional glyoxylate/hydroxypyruvate reductase B
C_RS26190	-1.19604	0.27805	1.69634e-05	8.95291e-05	Down	hypothetical protein
C_RS11675	-1.1943	0.15992	8.13802e-14	1.12045e-12	Down	colibactin non-ribosomal peptide synthetase ClbH
C_RS04930	-1.19081	0.15489	1.49284e-14	2.16189e-13	Down	3-phosphoserine/phosphohydroxythreonine aminotransferase, serC
C_RS25140	-1.18849	0.154341	1.35672e-14	1.97077e-13	Down	inorganic pyrophosphatase
C_RS12840	-1.18838	0.181367	5.66253e-11	5.84718e-10	Down	elongation factor P-like protein YeiP
C_RS22235	-1.18766	0.284337	2.95434e-05	0.000149607	Down	dTDP-fucosamine acetyltransferase
C_RS13830	-1.18416	0.155165	2.3179e-14	3.30631e-13	Down	aspartate aminotransferase
C_RS16140	-1.18371	0.31878	0.000204601	0.000874757	Down	hypothetical protein
C_RS14410	-1.18195	0.150613	4.24076e-15	6.35444e-14	Down	ribosome biogenesis GTPase Der
C_RS25275	-1.17688	0.17509	1.79776e-11	1.98129e-10	Down	ornithine carbamoyltransferase
C_RS02260	-1.17241	0.157169	8.68427e-14	1.19221e-12	Down	anti-adapter protein IraP
C_RS21990	-1.16937	0.155161	4.82812e-14	6.74604e-13	Down	ATP synthase subunit A
C_RS20810	-1.16771	0.44774	0.00910689	0.0239655	Down	3-keto-L-gulonate-6-phosphate decarboxylase
C_RS21855	-1.16615	0.376889	0.00197377	0.006448	Down	multidrug resistance protein MdtL
C_RS00620	-1.1658	0.168415	4.44751e-12	5.21621e-11	Down	aromatic amino acid transporter AroP
C_RS21140	-1.16352	0.500888	0.0201834	0.0470735	Down	xanthine permease XanP
C_RS05055	-1.16207	0.143582	5.8004e-16	9.21468e-15	Down	nicotinate phosphoribosyltransferase
C_RS02205	-1.16154	0.23414	7.0178e-07	4.74851e-06	Down	taurine dioxygenase
C_RS03855	-1.16049	0.143482	6.06329e-16	9.53663e-15	Down	protein TolB
C_RS23715	-1.16021	0.159988	4.11203e-13	5.33665e-12	Down	maltoporin lamB
C_RS25530	-1.15872	0.163198	1.24706e-12	1.56294e-11	Down	anti-adapter protein IraD
C_RS03645	-1.15379	0.173633	3.0324e-11	3.22957e-10	Down	phosphoglucomutase%2C alpha-D-glucose phosphate-specific
C_RS07900	-1.15255	0.384045	0.0026901	0.00839001	Down	MBL fold hydrolase
C_RS12105	-1.15002	0.153908	7.89142e-14	1.09284e-12	Down	1-(5-phosphoribosyl)-5-((5-phosphoribosylamino)methylideneamino)imidazole-4-carboxamide isomerase
C_RS18680	-1.14595	0.154491	1.19238e-13	1.62286e-12	Down	transcription elongation factor GreA
C_RS13565	-1.14042	0.150853	4.03755e-14	5.6909e-13	Down	acetyl-CoA carboxylase carboxyl transferase subunit beta
C_RS07490	-1.13999	0.370235	0.00207624	0.00672266	Down	hypothetical protein
C_RS16870	-1.13412	0.161689	2.31243e-12	2.78836e-11	Down	ornithine decarboxylase
C_RS19735	-1.12823	0.162338	3.6565e-12	4.33127e-11	Down	carboxypeptidase/penicillin-binding protein 1A
C_RS14440	-1.12523	0.152738	1.74439e-13	2.34727e-12	Down	bifunctional tRNA (adenosine(37)-C2)-methyltransferase TrmG/ribosomal RNA large subunit methyltransferase RlmN
C_RS22775	-1.12494	0.141981	2.31564e-15	3.51415e-14	Down	translational GTPase TypA
C_RS05255	-1.1249	0.319147	0.000423948	0.00164657	Down	hydrogenase-1 operon protein HyaE
C_RS17235	-1.12032	0.137541	3.78127e-16	6.06714e-15	Down	MFS transporter
C_RS11260	-1.11802	0.317767	0.000434218	0.0016837	Down	very short patch repair endonuclease
C_RS15330	-1.11744	0.29585	0.000158705	0.000696716	Down	NrdH-redoxin
C_RS00850	-1.11364	0.136566	3.50313e-16	5.65983e-15	Down	bifunctional glycosyl transferase/transpeptidase
C_RS01765	-1.11319	0.171793	9.18295e-11	9.38043e-10	Down	xanthine phosphoribosyltransferase
C_RS26755	-1.10966	0.253665	1.21703e-05	6.62945e-05	Down	hypothetical protein
C_RS14420	-1.10552	0.141981	6.89471e-15	1.02343e-13	Down	membrane protein
C_RS25170	-1.10439	0.136466	5.83175e-16	9.23361e-15	Down	UDP-N-acetylmuramate:L-alanyl-gamma-D-glutamyl-meso-diaminopimelate ligase
C_RS17475	-1.10387	0.181242	1.12487e-09	1.01968e-08	Down	arabinose-5-phosphate isomerase
C_RS11670	-1.10251	0.167723	4.91747e-11	5.12236e-10	Down	polyketide synthase
C_RS15660	-1.0981	0.152034	5.09459e-13	6.54036e-12	Down	DNA mismatch repair protein MutS
C_RS19880	-1.09706	0.170277	1.17285e-10	1.1803e-09	Down	DeoR/GlpR family transcriptional regulator
C_RS24205	-1.09549	0.190988	9.69675e-09	8.15214e-08	Down	membrane-bound BasS regulator
C_RS03365	-1.09217	0.155709	2.31287e-12	2.78836e-11	Down	septal ring lytic transglycosylase RlpA
C_RS23560	-1.09006	0.170154	1.49064e-10	1.48751e-09	Down	bifunctional isocitrate dehydrogenase kinase/phosphatase
C_RS10190	-1.08887	0.163599	2.81901e-11	3.01583e-10	Down	thiamine ABC transporter permease
C_RS15975	-1.08859	0.14921	2.97028e-13	3.87606e-12	Down	lactaldehyde reductase
C_RS06505	-1.08556	0.158329	7.06495e-12	8.10592e-11	Down	transcription-repair coupling factor
C_RS19340	-1.08542	0.162096	2.13912e-11	2.31982e-10	Down	50S ribosomal protein L16
C_RS16630	-1.08412	0.149562	4.20908e-13	5.44772e-12	Down	mechanosensitive ion channel protein MscS
C_RS03840	-1.07732	0.152201	1.45947e-12	1.81479e-11	Down	Tol-Pal system subunit TolQ
C_RS18385	-1.07561	0.137313	4.75237e-15	7.09866e-14	Down	threonine/serine transporter TdcC
C_RS10070	-1.07486	0.162264	3.4922e-11	3.70267e-10	Down	catalase HPII
C_RS04330	-1.07081	0.170882	3.69469e-10	3.54541e-09	Down	glutathione transport system permease protein GsiC
C_RS09405	-1.06956	0.14316	7.95208e-14	1.09803e-12	Down	NAD(P) transhydrogenase subunit alpha
C_RS06175	-1.06773	0.168528	2.36394e-10	2.32479e-09	Down	glucan biosynthesis protein H
C_RS10060	-1.06749	0.173719	8.0011e-10	7.39401e-09	Down	L-cystine transporter tcyP
C_RS21125	-1.06675	0.2485	1.76465e-05	9.29279e-05	Down	tRNA (guanosine(18)-2'-O)-methyltransferase TrmH
C_RS26840	-1.06359	0.360353	0.00316212	0.00966542	Down	hypothetical protein
C_RS10605	-1.06144	0.153676	4.95085e-12	5.73574e-11	Down	RNA chaperone ProQ
C_RS18660	-1.06131	0.195227	5.44017e-08	4.25713e-07	Down	dihydropteroate synthase
C_RS13055	-1.05721	0.138375	2.16893e-14	3.11252e-13	Down	multidrug ABC transporter ATP-binding protein
C_RS22710	-1.05717	0.164981	1.4763e-10	1.4763e-09	Down	protein disulfide oxidoreductase DsbA
C_RS14335	-1.05496	0.219719	1.57544e-06	1.00044e-05	Down	phosphoribosylglycinamide formyltransferase
C_RS03935	-1.05472	0.156264	1.48225e-11	1.65274e-10	Down	2%2C3-bisphosphoglycerate-dependent phosphoglycerate mutase gpmA
C_RS18725	-1.05277	0.245316	1.77482e-05	9.32566e-05	Down	acid stress protein IbaG
C_RS08970	-1.05246	0.172258	9.97557e-10	9.07738e-09	Down	zinc-dependent alcohol dehydrogenase
C_RS25730	-1.05168	0.166522	2.6913e-10	2.62458e-09	Down	hydroxamate siderophore iron reductase FhuF
C_RS02520	-1.04969	0.178982	4.49727e-09	3.92684e-08	Down	hypothetical protein
C_RS25250	-1.04921	0.216785	1.29924e-06	8.37367e-06	Down	C4-dicarboxylate ABC transporter
C_RS10195	-1.04521	0.294127	0.000380008	0.0015042	Down	sulfate ABC transporter ATP-binding protein
C_RS09540	-1.04288	0.172203	1.39485e-09	1.25484e-08	Down	electron transporter RsxC
C_RS00970	-1.04082	0.149131	2.96792e-12	3.5596e-11	Down	ditrans%2Cpolycis-undecaprenyl-diphosphate synthase ((2E%2C6E)-farnesyl-diphosphate specific)
C_RS25370	-1.03961	0.141708	2.19613e-13	2.91386e-12	Down	DNA methyltransferase
C_RS18655	-1.03914	0.149132	3.21651e-12	3.8196e-11	Down	phosphoglucosamine mutase
C_RS05210	-1.0371	0.175035	3.12096e-09	2.74529e-08	Down	ribosomal RNA large subunit methyltransferase I
C_RS01085	-1.03441	0.137289	4.90085e-14	6.8267e-13	Down	proline--tRNA ligase
C_RS26605	-1.03135	0.182074	1.4751e-08	1.21644e-07	Down	hypothetical protein
C_RS09695	-1.03026	0.156114	4.12798e-11	4.31892e-10	Down	PurR family transcriptional regulator
C_RS22965	-1.02953	0.155944	4.05774e-11	4.2548e-10	Down	superoxide dismutase [Mn]
C_RS16195	-1.02916	0.139845	1.84932e-13	2.47444e-12	Down	exonuclease V subunit alpha
C_RS07570	-1.02859	0.434281	0.0178605	0.04244	Down	glycine zipper family protein
C_RS00135	-1.02808	0.142557	5.52369e-13	7.03419e-12	Down	isoleucine--tRNA ligase
C_RS21085	-1.02762	0.190779	7.18696e-08	5.54189e-07	Down	ribonuclease PH
C_RS20950	-1.02687	0.145536	1.71611e-12	2.10634e-11	Down	murein hydrolase activator EnvC
C_RS22360	-1.02267	0.202807	4.59322e-07	3.17119e-06	Down	flavin mononucleotide phosphatase
C_RS00820	-1.02199	0.162347	3.07153e-10	2.9775e-09	Down	polynucleotide adenylyltransferase PcnB
C_RS05430	-1.02012	0.140215	3.45263e-13	4.49315e-12	Down	iron permease
C_RS07645	-1.0189	0.144571	1.81875e-12	2.22656e-11	Down	Na+/H+ antiporter NhaB
C_RS01025	-1.01408	0.14144	7.51737e-13	9.54747e-12	Down	acetyl-CoA carboxylase carboxyl transferase subunit alpha
C_RS05845	-1.01399	0.138337	2.30367e-13	3.03956e-12	Down	S-fimbrial protein subunit SfaH
C_RS19885	-1.01345	0.195467	2.16306e-07	1.56863e-06	Down	rhomboid family intramembrane serine protease GlpG
C_RS05825	-1.01123	0.36564	0.00568089	0.015931	Down	molecular chaperone FimC
C_RS00815	-1.00946	0.322951	0.00177369	0.00584179	Down	2-amino-4-hydroxy-6-hydroxymethyldihydropteridine diphosphokinase
C_RS18835	-1.00823	0.173012	5.62618e-09	4.88562e-08	Down	glutamate synthase
C_RS05175	-1.00792	0.322459	0.00177362	0.00584179	Down	hypothetical protein
C_RS01845	-1.0078	0.416799	0.0156081	0.0377295	Down	fimbria adhesin EcpD
C_RS17030	-1.00664	0.346388	0.00365957	0.0110158	Down	fimbrial protein SteB
C_RS22215	-1.00634	0.162158	5.43651e-10	5.18543e-09	Down	UDP-N-acetylglucosamine 2-epimerase (non-hydrolyzing)
C_RS05610	-1.00529	0.279837	0.000327639	0.00132563	Down	hypothetical protein
C_RS10765	-1.00325	0.145526	5.42683e-12	6.25667e-11	Down	zinc ABC transporter permease
C_RS03380	-1.00275	0.253155	7.46278e-05	0.000349933	Down	23S rRNA (pseudouridine(1915)-N(3))-methyltransferase RlmH
C_RS21290	1.00178	0.36014	0.00540844	0.01531	Ups	IS3 family transposase
C_RS24335	1.00195	0.324422	0.00201216	0.00653744	Ups	restriction endonuclease subunit M
C_RS07660	1.00345	0.149384	1.8516e-11	2.0359e-10	Ups	D-amino acid dehydrogenase small subunit
C_RS20880	1.00393	0.236403	2.16961e-05	0.00011263	Ups	hypothetical protein
C_RS01605	1.00662	0.27898	0.00030833	0.00125714	Ups	hypothetical protein
C_RS26600	1.00877	0.3461	0.0035605	0.0107448	Ups	hypothetical protein
C_RS11455	1.01034	0.416767	0.0153404	0.0372149	Ups	hypothetical protein
C_RS00780	1.01247	0.138028	2.21362e-13	2.92888e-12	Ups	fimbrial protein
C_RS03915	1.0152	0.188723	7.47651e-08	5.75582e-07	Ups	zinc transporter
C_RS01370	1.01639	0.196743	2.39087e-07	1.7181e-06	Ups	hypothetical protein
C_RS12500	1.01657	0.250178	4.83687e-05	0.00023444	Ups	fimbrial protein
C_RS15285	1.01806	0.147002	4.34484e-12	5.10842e-11	Ups	YqaE/Pmp3 family membrane protein
C_RS28745	1.019	0.178494	1.13732e-08	9.4777e-08	Ups	hypothetical protein
C_RS28005	1.01929	0.371499	0.00607468	0.0169137	Ups	hypothetical protein
C_RS07525	1.02059	0.206661	7.87312e-07	5.29707e-06	Ups	hypothetical protein
C_RS08225	1.02266	0.154428	3.53711e-11	3.74193e-10	Ups	cyclic di-GMP phosphodiesterase
C_RS21450	1.02311	0.18291	2.22485e-08	1.80035e-07	Ups	DNA-binding response regulator
C_RS17205	1.02757	0.192677	9.65281e-08	7.34208e-07	Ups	hypothetical protein
C_RS13765	1.02908	0.229791	7.52329e-06	4.25931e-05	Ups	multidrug resistance protein EmrY
C_RS01530	1.02953	0.182829	1.79034e-08	1.45868e-07	Ups	ribokinase
C_RS10635	1.03596	0.196889	1.42763e-07	1.06289e-06	Ups	hypothetical protein
C_RS26250	1.03599	0.252665	4.12732e-05	0.000203792	Ups	hypothetical protein
C_RS24235	1.04125	0.180854	8.54123e-09	7.25776e-08	Ups	arginine decarboxylase
C_RS05510	1.04352	0.444945	0.0190127	0.0448189	Ups	hypothetical protein
C_RS22715	1.0446	0.197292	1.19218e-07	8.9602e-07	Ups	hypothetical protein
C_RS03600	1.04477	0.175842	2.82375e-09	2.49309e-08	Ups	chitoporin chiP
C_RS01980	1.04699	0.293949	0.00036832	0.00146526	Ups	hypothetical protein
C_RS22880	1.04972	0.436355	0.016143	0.0388053	Ups	ribbon-helix-helix protein%2C CopG family
C_RS11600	1.05152	0.375129	0.00506163	0.0144575	Ups	tRNA-Asn
C_RS03080	1.05212	0.176164	2.33783e-09	2.07953e-08	Ups	hypothetical protein
C_RS09040	1.05388	0.193675	5.28474e-08	4.14917e-07	Ups	anaerobic sulfatase maturase
C_RS23115	1.05503	0.240133	1.11529e-05	6.10327e-05	Ups	met repressor
C_RS05160	1.06444	0.174051	9.61423e-10	8.76537e-09	Ups	cell division inhibitor SulA
C_RS18435	1.07166	0.171487	4.1247e-10	3.95006e-09	Ups	toxin YhaV
C_RS18360	1.07228	0.143424	7.6469e-14	1.06207e-12	Ups	hypothetical protein
C_RS25015	1.07422	0.396301	0.00671578	0.0183544	Ups	MFS transporter
C_RS05205	1.08401	0.226519	1.70552e-06	1.07234e-05	Ups	heat-shock protein HspQ
C_RS27505	1.08905	0.219465	6.96744e-07	4.72116e-06	Ups	hypothetical protein
C_RS16340	1.0919	0.148994	2.3274e-13	3.06237e-12	Ups	transporter
C_RS06900	1.09193	0.265339	3.86768e-05	0.00019197	Ups	hypothetical protein
C_RS14360	1.09396	0.207329	1.31706e-07	9.86757e-07	Ups	hypothetical protein
C_RS19895	1.09536	0.176792	5.80061e-10	5.47771e-09	Ups	glycerol-3-phosphate dehydrogenase
C_RS19240	1.09568	0.169318	9.72902e-11	9.91692e-10	Ups	hypothetical protein
C_RS28800	1.09722	0.273454	6.00868e-05	0.000286271	Ups	hypothetical protein
C_RS11810	1.09875	0.178547	7.56311e-10	7.00288e-09	Ups	hypothetical protein
C_RS16405	1.10785	0.165642	2.25908e-11	2.43325e-10	Ups	hypothetical protein
C_RS03510	1.11309	0.351664	0.00154967	0.00518739	Ups	tRNA-Met
C_RS21915	1.11601	0.25724	1.43519e-05	7.72043e-05	Ups	transcription antitermination protein BlgG
C_RS01675	1.11801	0.229315	1.08563e-06	7.09315e-06	Ups	helix-turn-helix transcriptional regulator
C_RS22530	1.11917	0.239573	2.98994e-06	1.81151e-05	Ups	cysteine hydrolase
C_RS02045	1.11997	0.449635	0.0127437	0.031799	Ups	hypothetical protein
C_RS12890	1.12788	0.233685	1.38962e-06	8.91985e-06	Ups	hypothetical protein
C_RS19770	1.13796	0.359242	0.00153661	0.00515096	Ups	hypothetical protein
C_RS28545	1.14415	0.250247	4.82912e-06	2.82144e-05	Ups	ABC transporter
C_RS27405	1.15863	0.379576	0.00226999	0.00728543	Ups	hypothetical protein
C_RS21445	1.16688	0.209246	2.45286e-08	1.97811e-07	Ups	ATPase
C_RS26315	1.16722	0.445227	0.00875115	0.0231826	Ups	hypothetical protein
C_RS15270	1.16893	0.368423	0.00150975	0.00507883	Ups	GABA permease
C_RS09680	1.17846	0.207039	1.25591e-08	1.04111e-07	Ups	superoxide dismutase [Fe]
C_RS28285	1.19286	0.319711	0.000190669	0.000821105	Ups	hypothetical protein
C_RS12525	1.19967	0.179652	2.42645e-11	2.60761e-10	Ups	hypothetical protein
C_RS28335	1.20465	0.190375	2.48738e-10	2.43609e-09	Ups	gybgO
C_RS21200	1.20644	0.378975	0.00145549	0.00491369	Ups	tRNA-Sec
C_RS22995	1.20948	0.167546	5.24534e-13	6.69767e-12	Ups	periplasmic protein CpxP
C_RS23545	1.21667	0.238958	3.55136e-07	2.48805e-06	Ups	homoserine O-succinyltransferase
C_RS07750	1.22543	0.330159	0.000205923	0.000878826	Ups	hypothetical protein
C_RS28960	1.2276	0.199422	7.47124e-10	6.94489e-09	Ups	hypothetical protein
C_RS02330	1.23132	0.184732	2.63882e-11	2.82944e-10	Ups	MFS transporter
C_RS25005	1.23235	0.362098	0.00066565	0.00245484	Ups	transcriptional regulator
C_RS11805	1.23821	0.15302	5.87805e-16	9.276e-15	Ups	ribokinase RbsK
C_RS14355	1.25055	0.464138	0.00705245	0.0191752	Ups	hypothetical protein
C_RS10285	1.25115	0.393965	0.00149432	0.00503406	Ups	DeoR family transcriptional regulator
C_RS26795	1.25686	0.369476	0.000669586	0.00246553	Ups	hypothetical protein
C_RS03355	1.25836	0.199256	2.69641e-10	2.62458e-09	Ups	hypothetical protein
C_RS04455	1.25901	0.519175	0.0153076	0.0371544	Ups	DNA adenine methylase
C_RS03825	1.26452	0.416837	0.00241652	0.00768306	Ups	cytochrome bd-I oxidase subunit CydX
C_RS03605	1.26468	0.404706	0.00177838	0.00584994	Ups	hypothetical protein
C_RS06355	1.27081	0.53752	0.018069	0.0428068	Ups	hypothetical protein
C_RS08800	1.27262	0.355373	0.000342187	0.00137048	Ups	transcriptional regulator
C_RS23915	1.28285	0.253014	3.97274e-07	2.76694e-06	Ups	regulatory protein SoxS
C_RS07625	1.28799	0.334925	0.00012026	0.000537886	Ups	hemolysin activation protein HecB
C_RS00635	1.29407	0.400645	0.00123805	0.00423989	Ups	HNH endonuclease
C_RS02355	1.29997	0.140705	2.48856e-20	5.09512e-19	Ups	branched-chain amino acid transporter 2 carrier protein BrnQ
C_RS13745	1.30353	0.484654	0.00715335	0.0194162	Ups	DNA recombinase
C_RS10360	1.31898	0.157451	5.4254e-17	9.17105e-16	Ups	GGDEF domain-containing protein
C_RS09250	1.32053	0.466429	0.00463815	0.0134173	Ups	hypothetical protein
C_RS25670	1.32098	0.215296	8.48203e-10	7.79297e-09	Ups	C4-dicarboxylate ABC transporter
C_RS27235	1.32807	0.534674	0.0129956	0.0322682	Ups	hypothetical protein
C_RS13770	1.32862	0.259204	2.96356e-07	2.09166e-06	Ups	EmrA/EmrK family multidrug efflux transporter periplasmic adaptor subunit
C_RS15255	1.33026	0.228896	6.18761e-09	5.34385e-08	Ups	hydroxyglutarate oxidase
C_RS19395	1.34035	0.310619	1.59543e-05	8.46734e-05	Ups	type II secretion system protein GspC
C_RS07540	1.35243	0.34376	8.34632e-05	0.000386027	Ups	diguanylate phosphodiesterase
C_RS08890	1.36003	0.390166	0.000490694	0.00187968	Ups	hypothetical protein
C_RS24680	1.36926	0.195115	2.25489e-12	2.73233e-11	Ups	membrane protein FxsA
C_RS26380	1.378	0.296305	3.30945e-06	1.98734e-05	Ups	hypothetical protein
C_RS02185	1.41829	0.503274	0.00483053	0.0138724	Ups	PIG-L domain-containing protein
C_RS18400	1.44036	0.400278	0.000320193	0.00129993	Ups	transcriptional regulator
C_RS22525	1.46662	0.301674	1.16446e-06	7.56658e-06	Ups	hypothetical protein
C_RS01805	1.53536	0.503487	0.00229259	0.00733322	Ups	transcriptional regulator
C_RS20040	1.54609	0.402932	0.000124493	0.000555252	Ups	hypothetical protein
C_RS15250	1.58907	0.215557	1.68146e-13	2.27547e-12	Ups	protein CsiD
C_RS16410	1.70743	0.215169	2.1e-15	3.21774e-14	Ups	molybdenum cofactor cytidylyltransferase
C_RS21730	1.72711	0.23582	2.40993e-13	3.15349e-12	Ups	heat-shock protein IbpA
C_RS21725	1.83467	0.187597	1.37442e-22	3.0507e-21	Ups	heat-shock protein IbpB
C_RS07545	1.87202	0.337797	2.99304e-08	2.39342e-07	Ups	hypothetical protein
C_RS24230	2.16875	0.294442	1.76316e-13	2.36583e-12	Ups	transcriptional regulator
C_RS26790	2.18505	0.379147	8.25895e-09	7.03046e-08	Ups	hypothetical protein
